# Supplementary material for: Trypanosoma equiperdum Low Molecular Weight Proteins As Candidates for Specific Serological Diagnosis of Dourine
Source: Front Vet Sci. 2018 Mar 5;5:40. doi: 10.3389/fvets.2018.00040 (PMC5844913; doi:10.3389/fvets.2018.00040)
Supplement: Table S1 — Trypanosoma equiperdum proteins identified by mass spectrometry. Proteins listed in italic type were found in more than one band. [file Table_1.xls]

## Sheet: TABLE 2
SDS-PAGE band	Protein name	Protein accession number	Protein molecular weight (Da)	Protein lenght (aminoacids)	Percentage sequence coverage	Unique peptide number 1
1	Ras-related protein Rab5A	SCU64241.1	24484	230	13	3
	Actin A	SCU64703.1	41896	376	6	3
	Clathrin light chain	SCU65182.1	20509	189	17	3
	Glyceraldehyde 3-phosphate dehydrogenase (EC 1.2.1.12)	SCU65320.1	39047	359	39	17
	Rib72 protein-like protein	SCU65503.1	82826	724	3	3
	Uncharacterized protein	SCU65509.1	26919	251	12	3
	SNARE associated Golgi protein	SCU65530.1	32526	295	6	3
	Ubiquitin-2 like Rad60 SUMO-like/Ubiquitin family/Ubiquitine domain/Ribosomal L40e family	SCU65547.1	14656	128	27	3
	ATP-dependent 6-phosphofructokinase (ATP-PFK) (EC 2.7.1.11)	SCU65585.1	53503	487	13	6
	60S ribosomal protein L13	SCU65589.1	25428	218	32	6
	Adenylate kinase (EC 2.7.4.3)	SCU65728.1	24967	222	39	12
	Radial spoke protein RSP9	SCU65865.1	37518	333	17	5
	Flagellar calcium-binding protein	SCU65896.1	24278	218	38	9
	Uncharacterized protein	SCU65905.1	36412	315	8	3
	Pre-rRNA-processing protein PNO1	SCU66003.1	24074	217	19	4
	ALBA-Domain Protein	SCU66039.1	22703	217	19	8
	Ubiquinone biosynthesis protein COQ4 homolog, mitochondrial	SCU66277.1	27861	249	10	3
	Mitochondrial RNA binding protein 2	SCU66306.1	25106	224	17	5
	MSP (Major sperm protein) domain containing protein	SCU66311.1	23909	216	39	11
	Triosephosphate isomerase (EC 5.3.1.1)	SCU66359.1	26818	250	49	12
	Dynein light chain p28, axonemal	SCU66360.1	27371	235	19	4
	Uncharacterized protein	SCU66393.1	27635	250	35	8
	60S ribosomal protein L17	SCU66429.1	19105	166	20	4
	Paraflagellar rod protein 2-5	SCU66468.1	68683	589	29	20
	Inosine-5'-monophosphate dehydrogenase (IMPDH) (EC 1.1.1.205)	SCU66500.1	55695	512	6	3
	Uncharacterized protein	SCU66549.1	46284	420	9	3
	Uncharacterized protein	SCU66550.1	37026	337	7	3
	GrpE protein homolog	SCU66661.1	23903	222	16	5
	60S ribosomal protein L9	SCU66692.1	17537	151	19	6
	Translation elongation factor 1-beta	SCU66719.1	24334	226	20	4
	60S ribosomal protein L23a	SCU66886.1	18171	164	23	4
	Syntaxin	SCU66915.1	25824	230	28	7
	Tubulin beta chain	SCU66934.1	49704	442	27	14
	Tubulin alpha chain	SCU66935.1	49757	451	24	11
	Uncharacterized protein	SCU66963.1	25526	237	27	4
	Peroxin 14	SCU67058.1	39967	366	10	3
	Proteasome subunit alpha type (EC 3.4.25.1)	SCU67059.1	27176	246	33	8
	40S ribosomal protein S6	SCU67064.1	21261	189	23	4
	Paraflagellar rod component	SCU67128.1	25120	223	11	3
	Dolicholphosphate-mannose synthase (EC 2.4.1.83)	SCU67398.1	29100	259	14	3
	Stress-inducible protein STI1-like	SCU67413.1	28425	257	16	4
	Nucleolar protein	SCU67525.1	67855	598	10	6
	Uncharacterized protein	SCU67526.1	15305	134	42	6
	Heat shock 70 kDa protein	SCU67572.1	71410	661	6	4
	Receptor for activated C kinase 1	SCU67575.1	34689	318	10	3
	Elongation factor 1-alpha	SCU67607.1	49106	449	26	13
	Phosphotransferase (EC 2.7.1.-)	SCU67614.1	51176	471	14	10
	Small GTP-binding protein Rab28	SCU67661.1	25989	240	18	4
	Glycerol kinase, glycosomal (EC 2.7.1.30)	SCU67783.1	56366	512	26	18
	Uncharacterized protein	SCU67836.1	21800	199	34	5
	40S ribosomal protein S8	SCU68044.1	24968	220	15	3
	Ribosomal protein S19	SCU68054.1	18846	167	17	3
	40S ribosomal protein S2	SCU68243.1	28642	266	19	5
	Uncharacterized protein	SCU68250.1	59750	550	8	5
	60S ribosomal protein L4	SCU68257.1	41856	374	10	5
	The ARF-like 2 binding protein BART	SCU68395.1	48258	433	9	4
	Translation elongation factor 1-beta	SCU68398.1	21960	201	25	5
	40S ribosomal protein SA	SCU68569.1	27609	244	13	3
	Peroxisomal biogenesis factor 11 (PEX11)	SCU68699.1	25976	241	26	5
	Alternative oxidase (EC 1.-.-.-)	SCU68804.1	37590	329	14	6
	Uncharacterized protein	SCU68835.1	24436	218	45	18
	Tyrosyl/methionyl-tRNA synthetase (EC 6.1.1.-)	SCU68842.1	24204	223	24	6
	40S ribosomal protein S9	SCU68947.1	22052	190	16	3
	C2 domain containing protein	SCU69099.1	104885	906	5	5
	60S ribosomal protein L35a	SCU69109.1	17021	149	28	4
	Uracil phosphoribosyltransferase (EC 2.4.2.9)	SCU69146.1	27032	240	14	4
	Ribosomal protein	SCU69307.1	24597	214	36	11
	ATP synthase (EC 3.6.3.14)	SCU69338.1	24774	216	24	7
	Heat shock 70 kDa protein	SCU69415.1	41483	381	7	3
	T-complex protein 1, zeta subunit	SCU69500.1	59580	544	9	5
	Heat shock 70 kDa protein	SCU69697.1	71435	653	10	7
	Hypoxanthine-guanine phosphoribosyltransferase	SCU69739.1	26360	234	76	22
	Uncharacterized protein	SCU69743.1	27339	245	24	7
	60S ribosomal protein L6	SCU69752.1	21186	192	42	11
	EF-hand domain pair	SCU69758.1	25083	228	18	4
	Intraflagellar transport protein 57/55	SCU69760.1	46368	413	7	3
	1-acyl-sn-glycerol-3-phosphate acyltransferase (EC 2.3.1.51)	SCU69787.1	30359	271	11	3
	GTP-binding nuclear protein	SCU69943.1	24405	217	47	15
	Rab-like 5, small G protein	SCU69999.1	24495	219	16	3
	ATP synthase delta (OSCP) subunit	SCU70087.1	28834	255	13	4
	Snf7	SCU70240.1	23469	207	21	4
	40S ribosomal protein S3	SCU70353.1	24216	214	68	27
	Variant surface glycoprotein (VSG atypical)	SCU70408.1	49927	470	5	3
	Transmembrane emp24 domain-containing protein	SCU70424.1	28144	253	43	12
	Uncharacterized protein	SCU70440.1	30771	269	11	3
	Elongation of fatty acids protein (EC 2.3.1.199)	SCU70457.1	33841	305	15	5
	60S ribosomal protein L11	SCU70474.1	22369	194	27	7
	Uncharacterized protein	SCU70710.1	17392	161	24	3
	60S ribosomal protein L24	SCU70738.1	22732	191	12	3
	40S ribosomal protein S21	SCU70752.1	21273	196	39	7
	Polyadenylate-binding protein (PABP)	SCU70870.1	62147	555	6	4
	Small GTPase	SCU70884.1	23833	220	26	6
	Vesicle transport v-SNARE protein	SCU70900.1	25254	222	14	3
	40S ribosomal protein S3a	SCU70988.1	29408	256	21	7
	60S ribosomal protein L18a	SCU70997.1	20903	179	25	5
	Proteasome activator protein pa26	SCU71010.1	25280	231	31	8
	Nuclear transmembrane protein	SCU71017.1	31606	284	25	11
	Kinetoplast DNA-associated protein	SCU71304.1	23504	209	31	7
	Sucrase/ferredoxin-like	SCU71330.1	27968	255	20	6
	Vesicle-associated membrane protein	SCU71336.1	26490	239	35	9
	Uncharacterized protein	SCU71349.1	86858	752	7	5
	EF hand	SCU71429.1	26794	239	18	6
	Signal peptidase subunit	SCU71518.1	24188	215	29	8
	Paraflagellar rod protein 2-5	SCU71559.1	69598	600	29	21
	Fructose-bisphosphate aldolase (EC 4.1.2.13)	SCU71618.1	41071	372	27	10
	TAX-2	SCU71696.1	25589	220	16	5
	Ribosomal protein L31e	SCU71733.1	21693	188	39	10
	Proteasome subunit beta type (EC 3.4.25.1)	SCU71781.1	30441	282	13	4
	Lysosomal/endosomal membrane protein p67	SCU71848.1	73065	661	5	3
	Uncharacterized protein	SCU71926.1	24902	225	19	4
	60S ribosomal protein L7	SCU71971.1	27714	242	37	12
	Adenine phosphoribosyltransferase (EC 2.4.2.7)	SCU71974.1	25973	235	19	4
	3-oxo-5-alpha-steroid 4-dehydrogenase (EC 1.3.99.5)	SCU72129.1	33355	298	21	8
	ATP-dependent DEAD box helicase	SCU72206.1	45362	404	12	4
	60S ribosomal protein L10	SCU72227.1	24736	213	78	24
	BarP protein	SCU72349.1	34855	319	13	3
	Glucosidase II beta subunit-like protein	SCU72471.1	25446	225	13	3
	Uncharacterized protein	SCU72688.1	28770	267	12	4
	40S ribosomal protein S4	SCU72944.1	30644	273	15	4
	Glycerol-3-phosphate dehydrogenase [NAD(+)] (EC 1.1.1.8)	SCU73112.1	37805	354	10	3
	Chaperonin HSP60, mitochondrial	SCU73202.1	59503	562	21	12
2	Ribosomal protein L36	SCU66577.1	12457	109	18	3
	60S ribosomal protein L27	SCU67019.1	15581	133	15	4
	Elongation factor 1-alpha	SCU67607.1	49106	449	26	13
	Nucleoside diphosphate kinase (EC 2.7.4.6)	SCU69640.1	16857	153	22	3
	40S ribosomal protein S3	SCU70353.1	24216	214	68	27
	40S ribosomal protein S23	SCU72154.1	15928	143	31	5
3	40S ribosomal protein S15A	SCU64272.1	14645	130	40	5
	Uncharacterized protein	SCU64289.1	11277	107	26	3
	COPI associated protein	SCU64684.1	16987	154	12	4
	FUN14 family	SCU65310.1	16328	149	24	4
	40S ribosomal protein S10	SCU65429.1	19286	172	27	5
	40S ribosomal protein S18	SCU65431.1	17510	153	25	3
	Paraflagellar Rod Proteome Component 9	SCU65693.1	41084	371	11	4
	Tryparedoxin 1a	SCU66076.1	15891	144	30	4
	Paraflagellar rod protein 2-5	SCU66468.1	68683	589	29	20
	40S ribosomal protein S14	SCU66671.1	15512	144	54	10
	Tubulin beta chain	SCU66934.1	49704	442	27	14
	Tubulin alpha chain	SCU66935.1	49757	451	24	11
	Uncharacterized protein	SCU66969.1	15441	133	20	3
	Elongation factor 1-alpha	SCU67607.1	49106	449	26	13
	Ubiquitin-conjugating enzyme E2	SCU67625.1	17630	160	31	4
	40S ribosomal protein S16	SCU69362.1	16998	149	21	4
	Ribosomal protein L37	SCU69451.1	10099	84	32	3
	Ubiquitin-conjugating enzyme	SCU69493.1	15654	138	21	3
	40S ribosomal protein S25	SCU69918.1	12560	113	24	3
	ALBA-Domain Protein	SCU70021.1	14037	125	23	3
	RNA-binding protein	SCU70363.1	34617	305	13	5
	Uncharacterized protein	SCU70624.1	14241	126	17	3
	60S ribosomal protein L18a	SCU70997.1	20903	179	25	5
	Ribosomal protein S26	SCU71167.1	12806	111	49	6
	Kinetoplast DNA-associated protein	SCU71298.1	14271	127	49	8
	Adenosine 5'-monophosphoramidase	SCU71997.1	15549	141	33	4
	DUF2407 ubiquitin-like domain containing protein	SCU72072.1	16343	149	40	5
	40S ribosomal protein S23	SCU72154.1	15928	143	31	5
	Chaperonin HSP60, mitochondrial	SCU73202.1	59503	562	21	12
4	Paraflagellar rod protein 2-5	SCU66468.1	68683	589	29	20
	Conserved protein	SCU67279.1	13764	121	24	3
	Elongation factor 1-alpha	SCU67607.1	49106	449	26	13
	Calpain-like protein	SCU68274.1	13499	123	18	4
	Histone H4	SCU68392.1	11253	100	28	3
	Paraflagellar rod component	SCU69761.1	14328	126	23	3
	Uncharacterized protein	SCU70351.1	13421	117	21	3
	Calpain-like cysteine peptidase	SCU70603.1	13518	120	32	5
	Microsomal signal peptidase 12 kDa subunit (SPC12)	SCU70630.1	14304	126	17	3
	60S ribosomal protein L30	SCU70973.1	11512	105	19	3
6	Glyceraldehyde 3-phosphate dehydrogenase (EC 1.2.1.12)	SCU65320.1	39047	359	39	17
	Uncharacterized protein	SCU65509.1	26919	251	12	3
	Elongation factor 1 gamma	SCU65553.1	46275	404	5	3
	Flagellar calcium-binding protein	SCU65896.1	24278	218	38	9
	ALBA-Domain Protein	SCU66039.1	22703	217	19	8
	Proteasome endopeptidase complex (EC 3.4.25.1)	SCU66171.1	25462	237	23	5
	MSP (Major sperm protein) domain containing protein	SCU66311.1	23909	216	39	11
	Triosephosphate isomerase (EC 5.3.1.1)	SCU66359.1	26818	250	49	12
	Dynein light chain p28, axonemal	SCU66360.1	27371	235	19	4
	60S ribosomal protein L9	SCU66692.1	17537	151	19	6
	Uncharacterized protein	SCU66867.1	30097	262	10	3
	Syntaxin	SCU66915.1	25824	230	28	7
	Tubulin beta chain	SCU66934.1	49704	442	27	14
	Tubulin alpha chain	SCU66935.1	49757	451	24	11
	RNA-binding protein	SCU66952.1	49983	441	7	3
	Uncharacterized protein	SCU66963.1	25526	237	27	4
	Proteasome subunit alpha type (EC 3.4.25.1)	SCU67059.1	27176	246	33	8
	Stress-inducible protein STI1-like	SCU67413.1	28425	257	16	4
	Heat shock 70 kDa protein	SCU67572.1	71410	661	6	4
	Elongation factor 1-alpha	SCU67607.1	49106	449	26	13
	Transport protein particle (TRAPP) component	SCU67727.1	23524	211	18	3
	Ubiquitin carboxyl-terminal hydrolase (EC 3.4.19.12)	SCU67768.1	25978	236	11	3
	Alanine racemase (EC 5.1.1.1)	SCU68183.1	27574	257	12	3
	60S ribosomal protein L4	SCU68257.1	41856	374	10	5
	The ARF-like 2 binding protein BART	SCU68395.1	48258	433	9	4
	Translation elongation factor 1-beta	SCU68398.1	21960	201	25	5
	Peptidyl-prolyl cis-trans isomerase (PPIase) (EC 5.2.1.8)	SCU68469.1	28482	262	12	4
	Uncharacterized protein	SCU68835.1	24436	218	45	18
	Tyrosyl/methionyl-tRNA synthetase (EC 6.1.1.-)	SCU68842.1	24204	223	24	6
	Uracil phosphoribosyltransferase (EC 2.4.2.9)	SCU69146.1	27032	240	14	4
	Ribosomal protein	SCU69307.1	24597	214	36	11
	ATP synthase (EC 3.6.3.14)	SCU69338.1	24774	216	24	7
	T-complex protein 10 C-terminus	SCU69494.1	107859	932	3	3
	Hypoxanthine-guanine phosphoribosyltransferase	SCU69739.1	26360	234	76	22
	Uncharacterized protein	SCU69743.1	27339	245	24	7
	60S ribosomal protein L6	SCU69752.1	21186	192	42	11
	GTP-binding nuclear protein	SCU69943.1	24405	217	47	15
	Snf7	SCU70240.1	23469	207	21	4
	40S ribosomal protein S3	SCU70353.1	24216	214	68	27
	Transmembrane emp24 domain-containing protein	SCU70424.1	28144	253	43	12
	Elongation of fatty acids protein (EC 2.3.1.199)	SCU70457.1	33841	305	15	5
	60S ribosomal protein L11	SCU70474.1	22369	194	27	7
	40S ribosomal protein S5	SCU70732.1	21386	190	9	3
	40S ribosomal protein S21	SCU70752.1	21273	196	39	7
	40S ribosomal protein S3a	SCU70988.1	29408	256	21	7
	Proteasome activator protein pa26	SCU71010.1	25280	231	31	8
	Nuclear transmembrane protein	SCU71017.1	31606	284	25	11
	Sucrase/ferredoxin-like	SCU71330.1	27968	255	20	6
	Proteasome subunit beta type (EC 3.4.25.1)	SCU71781.1	30441	282	13	4
	Replication Factor A 28 kDa subunit	SCU71859.1	27592	255	13	3
	60S ribosomal protein L7	SCU71971.1	27714	242	37	12
	Adenine phosphoribosyltransferase (EC 2.4.2.7)	SCU71974.1	25973	235	19	4
	60S ribosomal protein L10	SCU72227.1	24736	213	78	24
	Proteasome subunit alpha type (EC 3.4.25.1)	SCU72476.1	27543	250	10	4
	Chaperonin HSP60, mitochondrial	SCU73202.1	59503	562	21	12
	TABLE FOOTNOTES
1	Number of unique peptide sequences assigned in the protein identification
